# Supplementary material for: Preliminary evaluation of computer-assisted home training for French cochlear implant recipients
Source: PLoS One. 2023 Apr 28;18(4):e0285154. doi: 10.1371/journal.pone.0285154 (PMC10146517; doi:10.1371/journal.pone.0285154)
Supplement: S1 File — Dataset include tables presenting CI training time, CI vowels and consonants recognition, CI SRTs, CI SSQs and NH data. (XLSX) [file pone.0285154.s003.xlsx]

## Sheet: CI training time
	Total training time (minutes)
UNI 1	628
UNI 2	600
UNI 3	726
UNI 4	600
UNI 5	627
BI 1	641
BI 2	390
BI 3	608
BI 4	804
BI 5	600
BM 1	720
BM 2	682
BM 3	471
BM 4	569
BM 5	629

## Sheet: CI Vowels percent correct
	CI alone (UNI, BM), poorer CI (BI)				Better CI (BI)				Binaural (BI, BM)
Pre-training	R1	R2	R3	R4	R1	R2	R3	R4	R1	R2	R3	R4
UNI-1	35	40	50	40
UNI-2	70	70	60
UNI-3	80	85	80
UNI-4	70	65	70
UNI-5	20	40	40
BI-1	40	30	40	35	25	50	35	40	35	45	45
BI-2	35	35			20	35	35		40	35	40
BI-3	70	75	80		80	85	85		80	95	100
BI-4	50	60	50		65	55	65		80	90	80
BI-5	55	60	55		60	65	60		65	55	60
BM-1	25	30	25						30	35	25
BM-2	25	35	35						55	50	50
BM-3	60	60							65	65	60
BM-4	50	50	45						60	45	50
BM-5	40	30	40						35	60	50
Post-training	R1	R2	R3	R4	R1	R2	R3	R4	R1	R2	R3	R4
UNI-1	50	60	60
UNI-2	70	75	95	90
UNI-3	90	85	95	95
UNI-4	75	80	85	90
UNI-5	55	50	75	75
BI-1	60	55	60		40	40	40		70	60	65
BI-2	70	60	65		45	60	55		70	65	70
BI-3	95	90	95		90	100	95		90	95	100
BI-4	70	75	80		70	65	65		90	95	95
BI-5	70	60	70		65	80	90	85	75	80	85	85
BM-1	50	40	50	50					65	70	60
BM-2	40	40							45	60	60
BM-3	55	85	80	80					90	90
BM-4	65	95	85						75	95	95
BM-5	50	65	60						55	70	65
Follow-up	R1	R2	R3	R4	R1	R2	R3	R4	R1	R2	R3	R4
UNI-1	60	60	65
UNI-2	85	80	95	95
UNI-3	95	90	90
UNI-4	75	65	80	85
UNI-5	80	95	85
BI-1	55	80	75		65	65	70		75	75	70
BI-2	45	65	70		45	60	55		70	70	75
BI-3	90	100	95		90	100	95		100	100	100
BI-4	50	55	65	65	65	65	65		80	90	85
BI-5	75	80	70		75	80	90		80	75	80
BM-1	65	70	60						50	45	60	60
BM-2	30	35	40	40					50	55	65	60
BM-3	50	60	75	70					70	90	85
BM-4	70	75	80						95	85	90
BM-5	70	70							70	65	65

## Sheet: CI Consonants percent correct
	CI alone (UNI, BM), poorer CI (BI)				Better CI (BI)				Binaural (BI, BM)
Pre-training	R1	R2	R3	R4	R1	R2	R3	R4	R1	R2	R3	R4
UNI-1	50	55
UNI-2	78.95	78.95	81.58
UNI-3	89	87	84
UNI-4	73.7	73.7	73.7
UNI-5	44.7	47.4	52.6
BI-1	** not collected in BI patients				** not collected in BI patients				68.4	65.8	63.2
BI-2	** not collected in BI patients				** not collected in BI patients				36	50	44
BI-3	** not collected in BI patients				** not collected in BI patients				92.1	94.7	94.7
BI-4	** not collected in BI patients				** not collected in BI patients				78.9	63.2	86.8
BI-5	** not collected in BI patients				** not collected in BI patients				89	92.1	92.1
BM-1	14.8	26.3	15.8						28.9	31.6	34.2
BM-2	39.5	28.9	31.9						63.2	60.5	60.5
BM-3	76.3	78.9							78.9	78.9
BM-4	68.4	68.4							63.2	68.4	68.4
BM-5	26.3	28.9							18.4	26.3	26.3
Post-training	R1	R2	R3	R4	R1	R2	R3	R4	R1	R2	R3	R4
UNI-1	68.4	63.4	71.1
UNI-2	79.9	89.5	84.2
UNI-3	100	100
UNI-4	78.9	78.9	89.5
UNI-5	78.9	78.9	81.6
BI-1	** not collected in BI patients				** not collected in BI patients				78.9	73.7	76.3
BI-2	** not collected in BI patients				** not collected in BI patients				68.4	76.3	73.7
BI-3	** not collected in BI patients				** not collected in BI patients				94.7	97.4	100
BI-4	** not collected in BI patients				** not collected in BI patients				78.9	86.8	86.8
BI-5	** not collected in BI patients				** not collected in BI patients				97.4	100	100
BM-1	57.9	52.6							36.8	52.6	50
BM-2	36.8	44.7	44.7						60.5	63.2	68.4
BM-3	86.8	78.9	78.9						68.4	81.6	89.5
BM-4	73.7	78.9	84.2						84.2	84.2
BM-5	52.6	50	57.9						60.5	50	60.5
Follow-up	R1	R2	R3	R4	R1	R2	R3	R4	R1	R2	R3	R4
UNI-1	68.4	76.3	76.3
UNI-2	94.7	97.4	97.4
UNI-3	97.4	94.7
UNI-4	81.6	84.2	89.5
UNI-5	65.8	71.1	89.5
BI-1	** not collected in BI patients				** not collected in BI patients				68.4	81.6	73.7
BI-2	** not collected in BI patients				** not collected in BI patients				65.8	68.4	63.2
BI-3	** not collected in BI patients				** not collected in BI patients				100	97.4	100
BI-4	** not collected in BI patients				** not collected in BI patients				76.3	76.3	84.2
BI-5	** not collected in BI patients				** not collected in BI patients				97.4	100	100
BM-1	47.4	55.3	55.3						55.3	55.3
BM-2	36.8	39.5	44.7						52.6	57.9	68.4
BM-3	81.6	84.2							78.9	84.2	81.6
BM-4	84.2	76.3	86.8						89.5	92.1	97.4
BM-5	65.8	50	47.4						52.6	55.3

## Sheet: CI SRT dB SNR
	CI alone (UNI, BM), poorer CI (BI)				Better CI (BI)				Binaural (BI, BM)
Pre-training	R1	R2	R3	R4	R1	R2	R3	R4	R1	R2	R3	R4
UNI-1	>25	>25	>25
UNI-2	6.5	10.5	5.25
UNI-3	7.75	3.75	8.75
UNI-4	20.75	10.75	13.5
UNI-5	>25	>25
BI-1	** not collected in BI patients				** not collected in BI patients				16	6.25	7.25
BI-2	** not collected in BI patients				** not collected in BI patients				>25	20	>25
BI-3	** not collected in BI patients				** not collected in BI patients				2.75	1	2
BI-4	** not collected in BI patients				** not collected in BI patients				20.75	6.25	10.5
BI-5	** not collected in BI patients				** not collected in BI patients				3.75	4.5	3.5
BM-1	>25	>25							>25	>25	>25
BM-2	>25	>25							18.75	>25	18.25
BM-3	8	9.25	7						7.75	8	10.5
BM-4	9.5	9.25	9.25						5.5	7	5.25
BM-5	16.5	14.75	24.5						12.5	15	13.25
Post-training	R1	R2	R3	R4	R1	R2	R3	R4	R1	R2	R3	R4
UNI-1	21.5	4	4.75
UNI-2	5.25	3.5	1.25
UNI-3	2	0.25	2
UNI-4	8	5.5	6.75
UNI-5	4.75	2.75	3
BI-1	** not collected in BI patients				** not collected in BI patients				7.75	2.5	3.75
BI-2	** not collected in BI patients				** not collected in BI patients				12.75	7	7.25
BI-3	** not collected in BI patients				** not collected in BI patients				3.5	-2.75	-0.75
BI-4	** not collected in BI patients				** not collected in BI patients				10.25	5.75	4.75
BI-5	** not collected in BI patients				** not collected in BI patients				-0.75	-0.75	-0.5
BM-1	21.5	16.5	14.25						22.5	10.75	14
BM-2	>25	21.25	22.25						10.75	7	8
BM-3	5	7.25	3.25						1.75	3	2.5
BM-4	10.75	3.25	1						8	3.25	1.25
BM-5	5	5.25	4						6	3.25	2.25
Follow-up	R1	R2	R3	R4	R1	R2	R3	R4	R1	R2	R3	R4
UNI-1	3	4.5	4.25
UNI-2	2.5	1.5	0.25
UNI-3	0.5	1	0.25
UNI-4	11	8.5	7.5
UNI-5	1	0.5	0.25
BI-1	** not collected in BI patients				** not collected in BI patients				2.75	3.25	1.75
BI-2	** not collected in BI patients				** not collected in BI patients				6.25	6.75	3.75
BI-3	** not collected in BI patients				** not collected in BI patients				2.25	0.25	-0.25
BI-4	** not collected in BI patients				** not collected in BI patients				17.25	4.5	7.75
BI-5	** not collected in BI patients				** not collected in BI patients				0.75	0.5	-1
BM-1	10.75	13.25	10.25						11.75	9	8.25
BM-2	23	21	16.25						7	3.5	4.75
BM-3	-0.25	0.75	2						2.5	2.25	-0.5
BM-4	3.25	2.25	2						2.5	5.25	3.5
BM-5	5.25	5.5	5.25						2	2.5	2.5

## Sheet: CI SSQ
	Pre				Post				Follow-up
	Speech	Spatial	Quality	Total	Speech	Spatial	Quality	Total	Speech	Spatial	Quality	Total
UNI-1	2.42857	6.52941	4.58824	4.64583	3.61538	5.9375	6	5.30435	3.78571	6.875	4.875	5.23913
UNI-2	2.15385	0.133333	3.05556	1.84783	1.84615	1.25	2.94444	1.97872	1.69231	1.17647	2.83333	1.9375
UNI-3	6.14286	1.86667	5.22222	4.42553	4.64286	2.47059	5.55556	4.22449	4.42857	2	5.11111	3.85714
UNI-4	4	5.29412	4.94444	4.79592	3.35714	5	5.66667	4.77551	3.92857	4.38235	4.47222	4.28571
UNI-5	2.85714	2.47059	2.77778	2.69388	2.5	1.52941	2.66667	2.22449	1.78571	1.29412	2.5	1.87755
BI-1	3.85714	5.70588	6.16667	5.34694	3.78571	6.41176	6	5.5102	3.21429	6.64706	5.72222	5.32653
BI-2	6	2.41176	5.94444	4.73469	5.92857	4.05882	5.94444	5.28571	5.57143	4.88235	6.05556	5.5102
BI-3	5.78571	5.76471	5.57143	5.71111	3.78571	6.52941	6.35294	5.66667	6.57143	5.29412	6	5.91667
BI-4	4.78571	2.05882	5.55556	4.12245	4.85714	2.76471	5.44444	4.34694	5.42857	2	6.16667	4.5102
BI-5	7.28571	8.05882	8.27778	7.91837	7.64286	9.47059	8.22222	8.4898	8	9.29412	9	8.81633
BM-1	1.64286	0.416667	3.8125	2.11905	2.21429	1.8	2.82353	2.30435	1.14286	0.857143	3.55556	2
BM-2	1.07143	1.41176	2.88889	1.85714	0.571429	1.41176	1.22222	1.10204	0.357143	0	1	0.488889
BM-3	3.71429	4.17647	6.66667	4.95918	4.28571	3.94118	7.11111	5.20408	3.42857	2.70588	7.38889	4.63265
BM-4	4.21429	4.58824	7.22222	5.44898	5.42857	4.47059	7.77778	5.55102	6	5.58824	8.22222	6.67347
BM-5	4.21429	3.88235	4.05556	4.04082	2	2.52941	3.16667	2.61224	1.78571	2.05882	3.33333	2.44898

## Sheet: NH data
	Vowels percent correct			Consonants percent correct			HINT SRTs male dB SNR			HINT SRTs female dB SNR
Subject ID	Run1	Run2	Run3	Run1	Run2	Run3	Run1	Run2	Run3	Run1	Run2	Run3
NH1	100	100	100	100	100	100	-2.75	-3	-5.5	-2.75	-3.5	-6.75
NH2	95	100	100	100	100	100	-2.5	-5	-1	2.25	-4	-2.75
NH3	100	100	100	97.4	100	100	-5	-3	-4.25	-3	-3.75	-6
NH4	100	100	100	100	100	100	-3	-2	-4	-3.5	0	-3
NH5	100	100	100	97.4	100	100
NH6	90	100	100	100	100	100
NH7	95	100	100	100	100	100	-2.75	-2.25	-4.75	-3.5	-5.25	-3.25
NH8	95	100	100	94.7	100	100
NH9	100	100	100	100	100	100	-7	-7	-6.25	-6.25	-8.5	-9
NH10	100	100	100	97.4	100	100	-5.5	-7	-5.75	-5	-6.75	-5
NH11	100	100	100	100	100	100	-8	-7	-4.75	-5.25	-5.25	-3.75
NH12	95	100	100	94.7	100	100	-4	-6	-4.75	-5.25	-6.5	-7
NH13	100	100	100	94.7	100	100	-6	-5.5	-5	-4	-6.25	-5.75
NH14	100	100	100	100	100	100	-5.25	-6.5	-6.25	-6.5	-7.5	-8.75
NH15	100	100	100	97.4	100	100	-6.75	-8.5	-8.5	-7.5	-8.25	-8.5
NH16	100	100	100	100	100	100	-7	-6.5	-5.75	-6.75	-7.75	-9.75
